# Supplementary material for: Ketogenic diet and BHB rescue the fall of long-term potentiation in an Alzheimer’s mouse model and stimulates synaptic plasticity pathway enzymes
Source: Commun Biol. 2024 Feb 16;7:195. doi: 10.1038/s42003-024-05860-z (PMC10873348; doi:10.1038/s42003-024-05860-z)
Supplement: Supplementary file 3 — Supplementary Data [file 42003_2024_5860_MOESM3_ESM.xlsx]

## Sheet: Figure 1a
a	WT							APP/PS1 - Control Diet																		APP/PS1 - Ketogenic Diet
	92.2801	97.4118	101.867	92.2801	92.2801	105.743		92.7236	75.5055	100.24	99.0345	99.3269	100.005	101.21	97.1505	103.493	71.0755	100.525	112.377	89.0492	103.841	101.372	90.5381			101.672	86.6337	89.0498	101.705	90.629	86.1427	97.3976	95.006	92.8378	86.3117	97.9969	92.6562
	94.6012	99.8245	99.7346	94.6012	94.6012	103.988		88.6812	74.7653	102.643	85.5764	105.855	102.426	102.881	97.831	102.826	80.7392	97.265	78.9822	89.9033	102.533	99.4615	97.5949			101.841	95.5446	90.044	100.57	91.9439	91.3669	99.9233	96.5211	97.5367	90.7204	97.8911	95.0574
	95.2345	102.173	99.8299	95.2345	95.2345	102.556		104.851	77.4925	102.3	104.74	99.5093	103.311	104.465	97.3328	98.8567	89.6282	95.2726	99.6555	92.6659	102.861	101.329	94.9786			101.165	88.3663	103.82	101.486	87.9796	99.4099	100.384	93.6164	99.0318	79.9555	101.496	96.8021
	97.9507	102.811	99.8044	97.9507	97.9507	108.204		96.766	91.0897	87.1953	102.399	99.6918	105.644	103.173	99.9332	99.4665	96.4149	101.25	118.208	94.7278	99.4432	97.2035	99.5872			99.4764	97.2772	97.5714	103.846	100.854	96.7415	100.202	96.4343	109.924	80.5547	100.597	94.1792
	100.754	100.101	99.6534	100.754	100.754	98.8979		105.862	97.0896	111.912	94.2071	94.8664	102.265	98.2078	98.5236	100.152	106.964	94.367	90.114	97.07	99.052	99.2227	96.2268			95.592	100.743	101.122	100.105	102.679	98.5455	97.3558	96.5404	109.284	104.032	101.363	96.4059
	103.23	103.204	99.2573	103.23	103.23	92.9996		105.862	97.4013	97.1507	89.526	102.672	103.991	102.109	100.723	100.521	109.951	101.793	89.5839	101.781	97.1704	100.743	98.9871			94.7475	95.7921	98.8496	102.991	101.953	109.407	99.3651	106.442	98.391	98.4249	101.918	99.7445
	102.853	101.372	99.2999	102.853	102.853	98.3023		99.2926	109.791	93.7178	101.229	102.53	103.026	97.8025	104.855	98.9583	112.164	99.8913	97.005	108.027	100.292	99.0273	105.468			103.53	107.178	103.11	102.259	104.19	107.34	103.956	99.6188	100.883	109.939	97.8823	98.4641
	103.57	99.2037	100.074	103.57	103.57	93.7002		106.62	119.531	92.6879	109.86	99.3066	95.0173	95.5861	102.096	99.0854	109.103	101.431	106.546	108.013	97.9126	100.829	104.628			96.6053	112.129	111.632	97.4579	102.64	105.311	97.9837	105.583	94.5465	115.974	101.037	101.321
	104.063	96.3389	99.7804	104.063	104.063	94.2413		101.314	124.985	113.285	106.641	100.26	90.578	99.8797	99.3378	96.5701	110.947	106.412	111.847	110.509	98.6083	98.1806	103.5			103.699	109.653	97.8554	93.7271	111.667	103.131	100.035	108.159	101.595	117.108	99.3805	102.314
	105.463	97.5603	100.699	105.463	105.463	101.368		98.0293	132.349	98.8671	106.788	95.9815	93.7374	94.6868	102.218	100.07	113.013	101.793	95.6798	108.254	98.2856	102.632	108.492			101.672	106.683	106.945	95.8541	105.466	102.605	103.398	102.08	95.9704	116.98	100.438	123.056
	167.168	165.304	136.665	95.4564	167.168	231.087		126.731	150.972	130.046	107.958	114.581	99.9368	99.6587	99.8222	100.553	117.328	99.8479	117.933	120.608	161.785	104.837	115.308			124.979	155.217	151.196	120.945	139.197	133.794	129.997	152.381	189.052	164.157	157.228	178.738
	153.532	160.196	155.797	102.388	153.532	233.409		109.146	155.297	119.141	121.416	105.913	97.4632	100.941	105.935	102.738	117.07	90.8466	132.562	120.229	127.233	105.57	111.073			118.223	149.886	140.183	117.197	135.443	133.235	129.363	168.633	214.509	142.369	148.009	203.845
	150.692	154.165	159.819	105.84	150.692	213.161		101.87	160.323	118.737	112.2	101.636	93.5191	94.5768	103.881	101.308	115.521	92.2634	122.71	119.531	113.958	104.324	107.452			122.64	144.25	143.73	112.586	139.614	138.94	125.342	173.031	216.242	94.8019	162.935	193.56
	146.368	149.665	157.296	107.437	146.368	199.647		107.933	154.323	128.834	96.694	103.986	93.8795	95.742	101.354	100.883	119.394	93.7914	103.602	117.698	110.615	103.81	104.047			121.601	150.343	148.583	113.152	138.78	149.512	118.43	171.689	213.184	103.866	159.904	176.939
	141.983	145.754	156.327	109.506	141.983	191.257		101.87	150.31	102.583	100.058	113.554	95.3792	94.9195	102.94	101.213	119.357	96.8197	110.618	116.522	113.858	103.7	107.045			126.538	145.164	146.156	115.471	143.925	154.713	122.309	175.814	218.484	101.871	166.677	159.708
	143.396	144.608	158.946	112.069	143.396	188.32		104.295	156.972	95.9189	94.7923	109.839	96.9471	98.0333	104.252	102.973	114.341	99.1811	104.199	120.628	110.072	108.392	106.829			124.979	143.031	137.01	116.55	151.713	160.53	141.142	156.829	221.44	108.191	176.335	160.918
	139.89	143.704	160.951	116.806	139.89	181.595		107.933	157.245	128.834	103.13	108.742	101.67	94.5377	102.103	102.242	116.59	99.07	108.528	119.033	109.9	102.454	106.995			124.979	151.257	144.29	122.806	154.494	162.656	134.794	185.481	212.827	96.2988	179.053	152.519
	135.45	143.335	163.718	117.441	135.45	178.662		100.657	149.53	95.717	97.718	106.139	105.303	88.7606	104.183	101.353	117.107	96.264	106.438	123.697	108.2	106.67	111.04			117.963	156.283	152.689	126.986	154.077	165.509	145.374	171.838	216.548	109.438	181.394	154.653
	134.5	143.983	161.442	119.891	134.5	175.554		102.476	156.972	111.064	98.1568	105.393	106.705	96.9072	102.206	101.721	120.943	101.765	110.767	121.983	117.045	104.36	111.388			122.9	150.19	160.529	128.011	151.852	166.851	146.221	181.803	215.019	114.344	179.199	153.437
	137.565	142.731	167.156	119.743	137.565	173.9		93.9868	150.31	125.401	102.253	101.72	107.338	88.9565	104.046	104.973	118.914	99.5145	117.037	123.638	119.445	104.067	110.608			121.601	148.667	146.903	129.602	147.541	172.836	153.133	167.664	213.847	115.592	176.565	151.174
	138.544	143.153	170.319	120.321	138.544	176.247		105.508	148.751	103.996	94.0609	103.761	106.413	91.6687	104.589	102.064	118.287	100.709	99.4218	124.794	124.632	104.983	108.075			123.42	150.038	147.836	128.685	155.328	188.665	150.312	170.546	221.797	123.742	173.179	135.607
	140.808	142.637	172.551	121.673	140.808	178.337		90.3487	144.894	95.717	87.0392	101.678	108.643	97.7591	105.399	101.734	118.066	101.431	92.7041	123.657	114.801	105.643	109.462			124.719	151.714	148.396	131.193	157.97	209.249	149.959	157.4	216.038	130.56	175.98	146.096
	140.939	143.525	176.016	119.925	140.939	176.319		86.7104	141.31	109.045	104.154	99.2297	109.627	91.7471	104.06	104.04	119.394	99.9312	109.872	124.315	115.316	105.826	105.966			115.625	147.753	151.383	132.298	152.13	210.256	157.224	177.405	226.74	140.623	174.182	144.503
	142.542	143.806	177.238	122.054	142.542	178.412		91.5614	143.453	118.737	110.737	98.2307	109.451	92.3346	102.734	100.673	120.279	97.2086	115.843	126.946	118.617	103.077	104.222			126.018	150.19	145.223	131.247	154.355	217.136	159.481	194.203	225.72	150.186	174.328	147.058
	142.185	143.629	180.792	121.839	142.185	179.572		77.0086	139.479	86.8319	101.082	96.0215	109.831	93.7348	105.2	101.143	120.353	95.3472	106.587	124.275	118.674	111.655	104.28			128.617	159.787	148.023	132.433	152.13	210.312	161.456	186.227	218.841	174.469	179.973	150.823
	146.159	143.966	173.603	124.126	146.159	177.033		85.4977	136.829	99.9576	96.8403	102.846	109.617	90.5035	105.056	102.706	121.312	97.542	102.557	124.814	115.83	106.486	107.053			125.758	161.005	135.703	132.703	154.216	211.486	162.162	181.008	215.223	152.265	173.576	151.638
	146.542	144.102	169.594	127.13	146.542	177.046		93.9869	134.531	106.621	90.55	100.144	109.091	91.2183	105.248	103.322	119.763	93.8748	101.512	121.226	116.387	105.13	109.271			125.499	159.939	135.143	132.029	159.778	211.71	155.884	172.161	220.573	136.465	177.82	154.517
	145.527	144.156	181.947	126.79	145.527	179.968		89.7423	127.284	113.891	107.226	103.409	111.847	89.0838	108.291	101.112	119.91	88.0128	114.052	121.545	120.117	106.266	111.148			90.941	159.33	132.53	135.346	166.036	210.591	157.859	184.661	210.025	148.939	171.088	157.207
	146.847	144.715	173.65	128.248	146.847	179.329		77.0086	121.518	117.93	98.5957	96.3733	112.363	85.5294	106.45	101.645	119.689	89.9576	100.616	120.907	113.901	107.036	103.067			123.94	165.118	146.53	135.453	165.201	205.222	155.743	183.891	207.579	181.122	173.367	165.31
	146.81	144.351	170.176	129.109	146.81	183.01		75.7958	119.609	107.025	101.96	97.9492	111.818	91.1106	108.023	102.147	119.763	91.3466	105.542	120.09	122.317	105.716	107.685			116.145	160.853	139.623	134.375	153.938	201.922	156.378	186.947	212.929	150.851	178.844	189.179
	143.424	145.257	170.819	131.338	143.424	182.001		81.2531	115.83	108.439	101.668	99.1031	109.033	90.6504	108.366	99.0663	119.025	90.6521	106.139	119.512	116.216	106.706	110.085			115.365	162.224	141.676	131.975	169.234	212.102	158.705	182.773	180.468	153.346	173.199	188.958
	146.571	144.194	172.636	131.756	146.571	182.094		80.0404	110.96	102.583	108.25	96.6828	107.922	91.845	108.929	100.623	119.283	89.013	111.962	118.236	116.116	107.843	104.853			123.16	154.455	144.103	130.707	158.944	196.776	161.95	183.642	153.968	165.82	176.858	190.33
	142.381	144.322	172.568	132.538	142.381	182.385		81.2531	106.323	108.035	101.375	101.27	108.283	88.7998	109.28	99.5935	121.016	88.0128	103.154	118.774	116.702	110.335	111.106			110.168	160.244	147.463	131.57	170.903	198.789	154.403	191.569	147.445	135.716	172.196	190.508
	141.7	142.95	173.558	132.928	141.7	179.691		81.2531	102.038	114.699	91.4277	102.142	106.608	89.4558	110.234	102.274	120.094	97.7642	111.663	119.571	114.516	109.529	110.707			118.223	154.455	123.01	128.631	155.189	201.698	158.071	177.43	142.553	184.282	167.304	187.359
	146.095	144.751	169.594	135.331	146.095	177.377		73.3704	96.2715	94.5054	125.366	98.9905	110.25	91.1498	107.645	100.324	119.246	99.9868	123.755	122.92	121.174	104.617	107.668			115.625	160.396	145.596	133.431	168.817	201.418	156.801	174.721	137.967	148.357	176.043	188.92
	144.301	144.251	173.661	135.727	144.301	178.467		75.7958	97.2455	108.843	77.0919	102.818	111.555	87.9969	107.693	101.74	118.287	99.3478	106.139	121.505	121.06	107.769	107.701			119.263	155.674	127.863	135.346	163.115	197.615	158.917	180.362	123.953	175.966	173.241	192.599
	143.209	143.979	171.609	136.019	143.209	175.642		86.1041	119.598	98.9479	108.25	99.3141	111.058	93.1668	106.223	99.2187	120.353	104.043	107.782	122.202	111.386	108.686	105.534			120.302	165.727	142.423	133.916	169.512	196.272	154.614	166.918	134.246	140.54	171.36	192.442
	147.726	143.361	172.54	136.131	147.726	175.2		71.5513	104.459	94.5054	99.4734	104.802	112.285	94.7139	107.432	100.832	122.308	106.96	112.559	122.043	114.773	109.089	109.013			117.444	168.926	138.503	135.076	162.281	209.752	151.863	171.391	135.826	141.953	168.663	191.021
	148.61	144.132	171.653	138.83	148.61	171.899		81.2531	114.299	96.3228	113.663	110.304	113.522	97.6122	110.221	99.9936	118.435	106.627	113.604	122.103	115.401	109.639	109.769			114.586	168.317	131.597	137.125	167.982	208.634	149.183	185.407	142.553	162.993	169.102	192.058
	144.73	143.44	175.77	140.145	144.73	173.489		76.4022	99.1601	102.381	97.5717	114.525	111.37	93.7445	107.707	100.794	116.664	110.655	114.649	121.445	111.872	106.12	104.87			113.027	156.74	138.503	134.294	171.459	199.964	145.304	166.073	185.819	184.115	177.109	189.563
	148.246	144.853	174.547	142.755	148.246	171.558		81.8595	104.459	97.5344	103.277	116.594	112.373	91.326	108.943	100.559	119.43	101.181	97.6304	123.338	110.314	108.832	103.84			117.963	165.118	141.116	135.507	163.811	196.888	146.362	174.522	208.139	148.44	170.022	196.747
	142.68	144.113	172.919	144.942	142.68	166.263		67.9131	118.841	90.8705	97.4254	114.3	110.688	87.4975	107.412	100.419	120.758	105.432	111.962	119.452	106.756	109.712	103.865			122.121	150.038	145.223	133.755	162.559	198.957	139.802	180.685	218.484	128.232	168.538	189.304
	146.673	144.428	172.551	146.778	146.673	166.389		80.6468	109.757	94.9092	117.905	115.524	112.266	93.1375	108.133	98.482	124.52	109.683	101.064	121.007	109.9	108.392	104.595			116.404	174.105	131.037	135.642	159.222	192.245	139.167	184.711	231.938	166.735	170.712	191.421
	146.316	144.578	173.65	147.871	146.316	162.912		71.5513	99.1601	106.218	93.0369	116.579	112.422	89.4754	109.293	100.273	121.349	110.599	110.319	121.505	102.341	106.926	102.096			118.483	171.059	125.997	135.966	167.426	197.615	130.209	181.555	208.037	192.764	174.746	190.94
	141.122	143.193	175.518	147.827	141.122	163.062		70.9449	99.1601	86.8319	106.788	110.487	110.922	91.0714	109.905	103.83	122.012	108.155	123.904	122.083	102.398	107.366	101.382			120.822	181.569	133.276	133.755	165.062	194.818	129.08	176.311	204.113	178.128	171.151	192.064
	142.565	141.684	169.594	146.001	142.565	161.701		73.3704	99.1601	85.4183	113.663	114.708	111.516	93.7739	112.576	100.375	118.213	104.737	95.8391	120.588	100.655	109.419	103.906			115.105	161.158	133.09	134.887	171.459	199.405	136.91	201.534	204.776	195.508	165.13	192.426
	140.485	141.407	173.661	149.554	140.485	164.018		77.615	101.431	93.4957	90.9889	114.497	111.467	96.0162	110.901	102.141	120.906	109.405	96.5855	120.728	94.3388	106.56	104.039			111.728	173.344	146.156	134.564	162.281	197.335	152.357	200.54	208.802	211.641	171.025	194.565
	136.032	140.415	173.558	148.906	136.032	164.652		76.4022	96.1323	88.4473	97.4254	113.92	110.435	93.2256	112.721	101.308	119.099	111.627	108.528	121.166	92.2668	104.653	104.562			115.365	161.158	139.996	133.296	185.643	190.12	153.768	198.652	204.164	211.891	173.701	189.114
	133.21	140.22	171.901	149.567	133.21	165.639		71.5513	103.702	114.497	103.277	112.428	110.308	100.07	112.755	101.639	119.726	111.127	102.855	121.903	94.6532	104.69	106.29			122.64	173.496	155.303	132.703	162.003	191.686	154.967	203.1	199.68	179.957	173.116	192.993
	134.573	139.829	171.361	148.136	134.573	164.608		75.7959	101.431	119.949	99.0345	113.906	110.211	90.6308	112.343	102.255	119.246	110.349	104.945	118.455	87.5656	108.942	108.391			122.121	167.251	139.25	132.811	158.944	190.064	151.017	197.906	197.998	177.546	176.084	192.134
	135.197	138.459	174.547	148.457	135.197	166.122		61.8494	96.1323	106.419	101.521	117.522	111.097	91.9331	114.733	104.052	120.389	111.544	116.739	120.448	88.3944	109.346	109.769			117.704	169.383	138.69	133.916	171.459	190.175	166.464	194.079	207.731	144.199	172.551	187.996
	131.907	138.535	210.465	147.792	131.907	167.665		70.3386	103.702	130.854	115.126	115.201	108.867	92.3444	114.644	100.997	117.07	106.46	120.023	122.741	86.3653	107.733	109.171			116.404	158.263	143.73	131.301	169.234	195.657	161.809	198.229	203.909	195.259	173.22	184.404
	131.304	138.471	190.805	147.06	131.304	168.035		70.3386	99.1601	116.314	107.226	115.946	110.094	95.6931	115.365	101.728	122.418	113.433	120.918	119.552	75.8054	112.058	107.585			114.326	158.568	128.61	132.838	175.77	186.484	162.373	191.719	196.316	167.4	173.388	188.347
	130.215	139.224	175.77	148.112	130.215	165.449		66.094	86.292	106.016	111.03	120.491	108.896	92.315	114.307	100.502	121.754	110.738	118.082	118.495	77.6488	107.109	106.879			108.35	173.344	143.73	130.95	169.79	191.182	163.361	193.11	207.273	174.968	177.004	183.113
	127.222	139.124	173.908	150.147	127.222	165.708		78.2213	105.973	93.0918	105.91	117.649	109.929	87.3409	110.564	102.242	121.09	103.015	116.291	114.269	81.2783	105.057	106.804			114.066	168.317	137.57	131.921	174.379	185.701	161.104	192.215	194.125	191.018	174.307	181.898
	128.899	138.339	171.901	150.798	128.899	163.772		73.9767	94.6185	91.2744	112.2	119.802	110.328	89.4558	114.293	103.684	122.603	100.959	125.695	115.027	101.798	108.612	110.733			119.782	164.966	125.063	132.676	172.432	188.609	168.157	199.521	196.979	174.552	169.855	181.984
	128.117	137.291	172.551	152.463	128.117	164.104		68.5194	99.9171	82.9951	117.466	120.759	110.854	94.8216	113.057	102.636	121.828	100.348	118.381	115.984	115.401	113.451	107.286			114.326	161.462	125.81	134.024	169.095	193.699	164.137	201.708	209.107	161.745	169.541	177.015
	127.352	137.21	173.65	154.204	127.352	163.23		60.6367	96.8893	88.4473	108.982	119.281	113.123	94.7531	113.936	102.725	121.127	98.3754	114.201	113.114	111.872	112.168	107.112			114.326	168.012	125.25	136.64	168.4	193.42	157.577	191.47	191.934	199.999	169.395	175.438
	124.384	137.423	176.667	149.577	124.384	163.339		73.3704	96.1323	99.3518	100.79	121.096	112.441	97.2891	113.723	99.7269	119.504	106.182	114.649	112.834	110.314	111.582	106.049			116.145	165.575	112.744	135.076	166.453	187.435	154.262	205.982	214	188.024	168.454	167.103
	126.481	143.464	166.237	154.385	126.481	161.913		64.2749	95.3754	107.833	111.176	116.002	113.016	94.5377	113.298	106.079	118.84	98.9311	114.947	112.695	106.756	107.513	105.11			106.271	159.787	141.303	136.262	177.995	194.818	165.547	196.067	204.674	200.664	168.308	166.579
	126.829	146.15	173.908	157.251	126.829	163.264		67.9131	96.1323	82.9951	107.226	119.323	111.331	94.3027	112.041	102.166	117.107	113.6	128.233	113.133	109.9	109.419	106.663			116.404	171.516	133.65	134.213	184.391	195.321	161.809	185.531	205.132	165.238	167.994	161.356
	126.605	138.228	172.54	158.956	126.605	163.882		67.9131	88.5629	105.612	127.267	120.421	114.252	96.6624	114.094	104.383	114.156	114.128	114.201	114.668	102.341	108.576	105.542			122.9	147.449	126.183	137.746	184.808	196.496	162.655	193.11	204.572	177.712	176.398	160.864
	126.908	143.025	173.861	157.527	126.908	164.553		72.764	91.5907	88.8512	108.689	121.8	113.055	98.6893	117.336	106.123	113.345	113.294	133.757	115.246	102.398	108.172	110.417			116.924	155.065	142.236	135.804	176.187	198.957	162.091	192.215	200.036	202.66	164.712	153.091
	128.084	146.338	170.428	157.191	128.084	163.028		80.0404	90.8337	96.9286	117.466	121.983	112.665	97.5633	116.162	106.491	110.615	115.183	126.74	115.246	111.886	112.315	111.696			110.688	150.8	126.557	135.696	177.856	203.432	167.593	199.521	200.342	182.702	170.837	154.555
	125.895	139.906	174.547	158.212	125.895	162.432		68.5194	96.1323	107.025	119.368	118.451	114.457	94.2047	114.239	105.075	109.914	116.406	117.336	116.861	115.401	111.582	106.63			106.011	168.621	134.023	137.827	177.856	202.481	163.996	201.708	187.347	176.049	171.464	168.362
	128.12	143.878	172.919	158.248	128.12	165.702		65.4876	96.8893	96.1208	110.445	118.001	115.09	92.4619	116.484	105.507	105.968	123.963	123.456	116.801	111.872	111.252	105.683			114.326	151.866	135.143	138.069	184.53	198.51	161.174	202.479	197.539	207.566	170.335	174.773
	126.74	141.435	172.551	162.966	126.74	164.405		55.1794	93.1045	96.9286	116.881	116.692	116.171	91.4435	117.316	105.348	105.783	117.656	139.131	118.395	110.314	112.058	105.907			111.468	157.197	134.023	140.038	168.678	194.259	159.199	194.079	196.469	194.51	172.342	176.572
	128.361	144.875	173.603	161.527	128.361	164.857		77.615	92.3476	93.6976	120.831	115.524	116.648	90.6798	114.98	106.968	102.132	118.267	119.127	115.725	106.756	113.084	104.911			122.64	173.953	133.463	140.442	186.616	203.488	161.174	198.229	194.787	158.918	171.339	174.79
	128.021	145.399	169.594	162.135	128.021	167.156		66.7003	77.2086	98.746	121.27	125.29	111.642	89.73	116.292	104.497	103.976	123.351	123.755	116.183	109.9	110.555	106.971			111.728	161.31	120.584	134.752	179.524	192.581	165.054	191.719	200.954	202.993	176.921	171.37
	127.287	148.872	173.65	162.477	127.287	164.744		73.9767	78.7225	86.6299	120.246	116.551	110.338	95.1741	113.614	105.78	99.4762	119.351	136.593	117.957	102.341	111.362	107.743			116.664	157.35	125.997	132.406	183.14	199.796	163.996	200.093	191.424	189.271	171.673	170.355

## Sheet: Figure 1b
Early Phase				Late Phase
WT	APP/PS1 - CD	APP/PS1 - KD		WT	APP/PS1 - CD	APP/PS1 - KD
151.948	101.339	122.796		244.586	69.6109	114.975
155.017	117.734	148.972		143.811	90.1525	159.512
153.181	94.7138	145.97		172.76	95.3535	131.186
104.126	117.485	115.87		159.649	116.969	136.699
151.948	118.918	139.392		127.285	119.403	180.359
213.712	125.49	142.039		164.402	113.565	198.532
	104.448	125.088			94.0912	162.874
	108.985	168.31			115.256	195.869
	109.51	210.294			105.234	197.86
	154.245	121.413			108.247	185.762
	119.868	158.951			117.52	171.402
	107.665	182.558			126.233	166.609
	107.934				116.022
	96.0356				108.311
	97.1677				110.837
	102.787				107.216

## Sheet: Figure 1c-d
Fed BHB (mM)							Fasting BHB (mM)
Male			Female				Male			Female
CD	KD		CD	KD			CD	KD		CD	KD
0.3	0.8		0.2	0.6			0.6	1.1		1.4	1.8
0.3	0.8		0.1	1.3			1.4	1.1		1	3.5
0.4	1.3		0.3	0.7			1	2.4		1.1	1.9
0.2	0.7		0.2	0.5			1	1.5		1.5	2
0.1	0.7		0.2	1.1			0.2	1.2		1.3	0.9
0.2	0.6		0.2	0.8			1.1	1.3		2.4	1.9
0.6	1.4		0.6	1.1			0.2	0.8		1.1	1.5
0.4	0.5		0.9	1.1			1	0.6		0.5	0.9
0.5	1.1		0.4	1.7			0.7	1.1		1.7	0.7
0.5	1.1		0.9	1.5			0.6	1.1		0.7	0.8
0.5	1		0.6	0.9			0.4	0.7		0.7	1
0.7	1.2		0.4	1.2			0.7	0.8		1	3.1
0.4	1		0.6	0.9			0.3	1.1		1.4	2.7
0.4	1.8		0.4				1.7	1.1		1.3
0.4	1.3		0.4				0.7	1.1		1.1
0.6	1.3						0.4	1.6

## Sheet: Figure 1e
APP/PS1 + Vehicle								APP/PS1 + BHB
95.4672	90.5381	103.841	103.493	101.21	97.1505			99.7987	97.2195	67.3748	105.216	100.569	108.976	100.354
118.224	97.5949	102.533	102.826	102.881	97.831			105.167	94.1907	74.4669	101.705	101.618	103.292	100.201
118.039	94.9786	102.861	98.8567	104.465	97.3328			104.943	92.5562	76.2724	104.352	101.214	101.452	101.636
115.264	99.5871	99.4432	99.4665	103.173	99.9332			105.167	100.082	91.0584	99.5876	98.6534	100.661	100.061
81.2211	96.2268	99.052	100.152	98.2078	98.5236			103.646	99.0664	103.535	98.2501	97.2323	99.2844	101.134
76.7808	98.9871	97.1704	100.521	102.109	100.723			101.946	106.463	115.49	97.86	101.845	97.5261	100.605
90.1017	105.468	100.292	98.9583	97.8025	104.855			99.3514	107.008	119.004	98.3616	102.358	96.1358	99.4761
102.498	104.628	97.9126	99.0854	95.5861	102.096			95.4149	99.6666	119.638	98.5845	101.291	96.2993	99.1416
101.573	103.5	98.6083	96.5701	99.8797	99.3377			93.894	103.536	123.054	99.5597	97.3594	98.3439	97.8736
100.833	108.492	98.2856	100.07	94.6869	102.218			90.6732	100.212	110.106	96.5225	97.8589	98.0304	99.5179
93.247	115.308	161.785	100.553	99.6587	99.8222			135.361	141.371	187.334	104.005	136.141	111.197	104.824
111.748	111.073	127.233	102.738	100.941	105.935			128.973	143.796	166.684	103.693	136.945	107.136	102.737
93.062	107.452	113.958	101.308	94.5768	103.881			131.711	135.805	147.216	101.007	131.937	104.26	100.683
88.4366	104.047	110.615	100.883	95.742	101.354			135.97	137.352	169.681	108.003	132.826	100.579	96.8396
96.5773	107.045	113.858	101.213	94.9195	102.94			140.532	132.202	183.897	111.438	130.131	101.397	101.644
81.2211	106.829	110.072	102.973	98.0333	104.252			146.008	136.613	172.981	113.187	122.81	102.201	100.186
113.784	106.995	109.9	102.242	94.5377	102.103			131.103	122.086	182.852	118.434	118.719	104.369	103.963
103.423	111.04	108.2	101.353	88.7606	104.183			132.015	131.601	189.203	121.183	123.092	102.678	108.965
103.238	111.388	117.045	101.721	96.9072	102.206			130.798	133.172	170.176	120.183	127.07	102.283	107.342
68.0851	110.608	119.445	104.973	88.9565	104.046			138.707	131.116	167.591	121.933	125.66	102.965	111.052
90.6568	108.075	124.632	102.064	91.6687	104.589			134.753	136.382	156.95	121.495	127.903	102.392	108.766
101.758	109.462	114.801	101.734	97.7591	105.399			132.928	148.023	155.575	119.934	124.277	100.92	106.116
53.469	105.966	115.316	104.04	91.7471	104.06			125.627	141.256	156.18	124.493	113.401	99.5979	107.806
60.4995	104.222	118.617	100.673	92.3346	102.734			132.928	140.355	166.794	126.867	114.812	100.77	109.429
65.4949	104.28	118.674	101.143	93.7348	105.2			132.015	139.246	165.172	126.492	126.337	100.32	115.127
78.0759	107.053	115.83	102.706	90.5035	105.056			141.141	142.179	160.442	127.305	134.109	99.9796	116.453
119.519	109.271	116.387	103.322	91.2183	105.248			139.011	137.422	164.264	130.615	133.771	98.9982	115.823
111.378	111.148	120.117	101.112	89.0837	108.291			128.973	140.632	166.766	132.614	129.158	100.429	115.326
59.2044	103.067	113.901	101.645	85.5294	106.45			131.103	145.597	162.064	128.554	133.686	100.62	120.727
88.0666	107.685	122.317	102.147	91.1106	108.023			136.274	140.447	162.477	131.052	132.177	100.661	119.534
74.1906	110.085	116.216	99.0663	90.6504	108.366			138.403	141.694	158.38	132.114	124.898	99.3253	122.516
93.247	104.853	116.116	100.623	91.845	108.929			131.103	141.44	162.834	132.739	123.967	99.557	128.148
89.3617	111.106	116.702	99.5935	88.7998	109.28			132.015	142.595	163.467	132.177	129.313	97.8396	124.901
114.154	110.707	114.516	102.274	89.4558	110.234			135.665	130.77	159.892	127.242	133.785	99.298	126.822
86.7715	107.668	121.174	100.324	91.1498	107.645			132.624	140.77	158.545	135.55	133.291	98.3848	123.675
66.975	107.701	121.06	101.74	87.9969	107.693			126.54	142.48	151.561	134.176	134.377	98.7528	120.031
73.0805	105.534	111.386	99.2188	93.1668	106.223			132.319	132.456	162.064	132.302	134.773	99.2162	116.784
68.8252	109.013	114.773	100.832	94.7139	107.432			125.323	135.089	162.477	130.99	134.519	101.547	117.148
72.1554	109.769	115.401	99.9936	97.6122	110.221			136.578	134.881	158.38	132.552	137.805	101.302	119.004
95.6522	104.87	111.872	100.794	93.7445	107.707			135.97	132.34	162.147	132.302	135.309	98.8755	114.597
98.4274	103.84	110.314	100.559	91.326	108.943			141.141	136.682	160.497	135.05	134.829	98.671	113.405
88.9917	103.865	106.756	100.419	87.4975	107.412			133.536	128.368	159.287	127.867	130.315	98.0986	114.664
119.519	104.595	109.9	98.482	93.1375	108.133			131.711	133.957	148.481	131.802	123.346	97.8396	111.814
80.296	102.096	102.341	100.273	89.4754	109.293			125.627	131.393	162.477	134.738	123.149	99.2844	115.492
98.2424	101.382	102.398	103.83	91.0714	109.905			124.106	133.588	158.38	135.488	126.266	95.8359	115.658
106.383	103.906	100.655	100.375	93.7739	112.576			136.882	134.396	162.147	139.86	125.603	98.0168	116.287
86.5865	104.039	94.3388	102.141	96.0162	110.901			131.407	130.701	160.497	131.365	125.843	98.3712	113.736
105.273	104.562	92.2668	101.308	93.2256	112.721			122.281	133.819	159.287	132.427	126.802	98.7119	115.492
81.0361	106.29	94.6532	101.639	100.07	112.755			126.844	138.091	164.264	126.617	128.608	98.2894	114.167
97.3173	108.391	87.5656	102.255	90.6308	112.343			125.627	136.452	162.972	131.052	126.788	98.9845	115.624
91.2118	109.769	88.3944	104.052	91.9331	114.733			126.54	122.27	163.054	132.989	125.871	99.4071	112.841
80.8511	109.171	86.3653	100.997	92.3444	114.644			118.023	134.581	160.195	131.927	123.685	99.8432	114.134
97.1323	107.585	75.8054	101.728	95.6931	115.365			114.373	140.563	159.81	128.616	121.781	98.6165	115.26
102.313	106.879	77.6488	100.502	92.315	114.307			120.76	134.558	165.117	133.489	127.042	98.7664	117.513
111.008	106.804	81.2783	102.242	87.3409	110.564			123.802	133.541	160.855	136.237	129.454	97.6487	115.061
93.062	110.733	101.798	103.684	89.4558	114.293			112.852	128.137	159.92	135.8	123.036	96.8037	116.585
101.388	107.286	115.401	102.636	94.8216	113.057			125.323	123.887	151.918	131.927	109.451	97.049	114.167
91.2118	107.112	111.872	102.725	94.7531	113.936			115.894	127.005	151.093	135.8	111.074	95.5496	117.115
86.2165	106.049	110.314	99.7269	97.2891	113.723			112.547	131.855	143.394	133.926	117.972	95.2361	117.413
92.1369	105.11	106.756	106.079	94.5377	113.298			114.677	125.181	144.604	134.988	118.07	96.0404	120.594
99.3525	106.663	109.9	102.166	94.3027	112.041			113.46	129.038	138.142	136.987	122.063	96.6946	118.639
96.5773	105.542	102.341	104.383	96.6624	114.094			116.502	118.206	141.085	132.239	118.409	97.567	119.832
119.519	110.417	102.398	106.123	98.6893	117.336			112.547	122.871	138.142	136.487	109.071	95.4815	116.386
112.118	111.696	111.886	106.491	97.5633	116.162			108.897	130.423	124.504	131.177	118.451	96.8582	116.784
92.5069	106.63	115.401	105.075	94.2048	114.239			117.11	130.077	116.365	138.048	118.31	95.1816	120.826
114.154	105.683	111.872	105.507	92.4618	116.484			122.585	118.737	116.53	139.923	119.382	95.4815	115.724
94.9121	105.907	110.314	105.348	91.4435	117.316			107.072	133.772	134.76	139.673	117.337	96.2448	120.693
106.938	104.911	106.756	106.968	90.6798	114.98			101.901	120.307	144.467	140.922	116.082	94.8	118.672
73.2655	106.971	109.9	104.497	89.73	116.292			108.897	127.305	129.508	141.859	119.044	95.1953	121.588
79.556	107.743	102.341	105.78	95.1741	113.614			118.631	123.01	123.047	140.61	118.353	94.541	119.07

## Sheet: Figure 1f
Early Phase				Late Phase
Vehicle	BHB			Vehicle	BHB
96.6142	134.51			98.8899	95.8045
108.985	138.105			107.216	118.822
125.49	170.962			108.311	112.76
101.339	105.629			105.234	125.375
97.1677	133.596			94.0912	130.655
102.787	104.914			115.256	137.792
	101.345				117.65

## Sheet: Figure 3
Phospho-ERK					Phospho-CREB					Phospho-CaMKII					PSD95
Male		Female			Male		Female			Male		Female			Male		Female
CD	KD	CD	KD		CD	KD	CD	KD		CD	KD	CD	KD		CD	KD	CD	KD
0.798607	1.41132	0.741097	2.96097		1.03227	0.998232	0.810821	0.963546		0.986596	1.13499	0.922845	3.06555		0.962939	0.857011	0.987566	1.64069
1.1743	2.10427	1.33929	1.45011		0.967726	1.31177	1.19599	1.4581		0.686176	1.03515	0.790093	3.26671		0.992484	0.972804	0.9617	1.61061
1.00213	1.02085	1.14513	1.47026		0.761198	1.69467	1.72201	2.58423		1.37963	1.40413	1.081	1.10422		1.02639	0.985751	1.04658	1.07902
1.02496	1.53859	0.774482	1.55394		1.10745	1.47188	1.27117	1.80749		0.947602	1.07293	0.749074	2.45476		1.01819	1.18506	0.851411	1.34807
1.00912	1.79611	1.28696	1.74551		1.33941	1.19	0.511386	1.63499		0.810821	1.85876	1.45699	1.09949		0.866252	1.19611	1.15274	0.820437
0.973953	2.69907	0.839551	2.78576		0.791942	2.07646	1.18629	2.40413		1.19599	0.869479		0.80847		0.973953	0.699074	1	1.1584

## Sheet: Figure 4
Iba-1					CD11b					CD68					Dectin-1
Male		Female			Male		Female			Male		Female			Male		Female
CD	KD	CD	KD		CD	KD	CD	KD		CD	KD	CD	KD		CD	KD	CD	KD
1.10321	0.884892	0.944478	0.8765		1.15067	0.797019	1.28696	0.657011		1.04245	0.737223	0.957716	0.609296		1.08336	0.614586	0.816028	1.02944
0.896793	0.817099	1.05552	0.619278		1.00912	0.808974	0.992468	0.972804		1.01203	0.765062	0.919793	0.632304		1.10367	1.01627	0.918386	0.614586
0.798985	0.802699	0.866431	0.607071		0.866252	1.12611	0.839551	0.685751		0.925562	0.503379	0.94854	0.854403		0.872206	0.602507	0.839725	1.01627
1.25101	0.71392	1.13357	0.918342		0.973953	0.699074	0.88102	1.08506		1.01996	0.62692	1.17395	0.960935		0.894276	0.806524	0.812337	0.602507
0.983501	0.865712	0.967977	0.732639		1.02548	0.65148	1.15426	0.68547		1.01481	0.873482	1.01481	1.31957		1.19179	0.948237	1.11393	0.806524
1.0165	0.901332	1.03202	0.812454		0.97458	0.64875	1.01246	0.54584		0.98519	0.913779	0.98519	0.926941		0.948607	0.833616	1.33612	0.534636
GFAP			Iba-1
CD	KD		CD	KD
0.718957	1.76028		0.960716	0.743139
1.35176	0.741103		0.962384	0.663595
0.897209	0.932531		1.18091	0.890276
1.32435	0.951101		1.07939	1.05749
0.707721	0.929653		0.816594	0.579579
1.01458	0.845786		1.1458	0.960543

## Sheet: Figure 5
BDNF dimer					BDNF monomer
Male		Female			Male		Female
CD	KD	CD	KD		CD	KD	CD	KD
0.989903	0.802699	0.866431	1.32025		0.638393	0.82835	0.843078	0.722009
1.0101	1.13919	1.13357	1.65068		1.36161	1.12295	1.15692	1.3331
0.944478	0.657071	0.983501	1.86474		0.823776	1.32537	0.871514	1.10321
1.05552	1.04261	1.0165	3.02307		1.17622	1.608	1.12849	0.896793
1.1813	1.46691	1.25674	1.32025		0.927983	1.06774	1.04242	1.21231
0.818697	1.65221	0.743257	1.75068		1.07202	1.45086	0.957577	0.787687
Total BDNF
Male		Female
CD	KD	CD	KD
59.1958	68.0997	36.0697	75.6592
41.1706	62.1092	30.6832	86.4582
82.7776	84.2476	71.1771	127.424
56.8561	64.3756	102.07	117.255
62.3586		64.8547	107.256

## Sheet: Supplementary Figure 2
Body weight					Lean Mass					Fat Mass					% Fat
Male		Female			Control diet		Ketogenic Diet			Control diet		Ketogenic Diet			Control diet		Ketogenic Diet
CD	KD	CD	KD		Male	Female	Male	Female		Male	Female	Male	Female		Male	Female	Male	Female
36.4	39.1	25.7	29		27.33	20.35	26.56	20.89		9.48	4.59	14	3.77		26	18	36	13
33.4	33	26.2	25.8		24.55	21.35	26.98	21.14		9.73	4.47	6.04	4.36		29	17	18	17
33.7	31.8	24.5	33.3		24.22	21.39	25.84	20.26		14.62	7.5	5.69	13.81		43	31	18	41
34.4	34.6	26.6	26.9		23.89	20.13	24.6	20.08		11.41	6.14	10.78	6.69		33	23	31	25
32.7	35.2	30.6	28.4		26.07	20.76	26.8	19.76		6.92	11.34	8.41	9.37		21	37	24	33
35.3	30.3	25.4	27.4		25.79	20.42	25.81	21.49		10.35	4.65	5.46	6.03		29	18	18	22
31.9	33.2	24.9	27.2		23.43	20.37	23.9	21.38		9.72	5	9.94	5.85		30	20	30	22
34.1	30.6	23.5	32.4		25.29	19.02	27.03	21.16		8.84	3.81	4.63	11.89		26	16	15	37
32.6	29.5	25.2	31.6		24.95	20.38	25.42	21.26		8.08	4.49	5.31	10.71		25	18	18	34
34.5	36.3	26.4	30.7		27.36	19.37	25.93	19.95		7.27	7.22	11.59	11.31		21	27	32	37
38	34.5	35.3	28.6		28.64	20.92	26.09	20.96		9.51	6.75	9.47	7.58		25	42	27	27
31.1	32	27.4	20.8		25.13	20.02	24.12	18.8		6.63	5.22	8.09	1.85		21	25	25	9
35.5	38.3	25.1	22		25.68	20.19	25.02	18.93		10.52	12.57	14.4	2.48		30	21	38	11
30.6	40.3	32	25.4		25.42	20.17	27.68	19.92		5.66	3.84	13.99	5.73		18	39	35	23
30.8	33.8	25	27.9		24.24	21.13	27.7	19.39		6.98	8.34	7	9.41		23	15	21	34
32.2	36.2	28	27.3		25.74	19.97	27.28	20.7		6.51	8.42	9.56	6.69		20	30	26	25
23.7	30	25.1	27.5		21.14	17.58	23.99	19.86		1.86	5.28	6.1	8.04		8	34	20	29
33.9	31.2	26			27.03	20.59	24.99			4.45	5.44	6.71			13	20	22
31.2	29.2	25.8			25.77	19.91	24.72			5.94		5.11			19	21	18
36.4	35.6				25.71		27.69			11.07		8.56			30		24
35.7					27.4					8.55					24

## Sheet: Supplementary Figure 3
TBS-Soluble			TBS-Insoluble/SDS-Soluble
CD	KD		CD	KD
112.228	148.787		1278.66	1401
236.502	133.896		1463.24	1561.97
127.848	139.675		1299.05	1357
119.034	154.357		1336.61	1358.08
198.079	110.356		1424.61	1421.39
272.602	329.374		1289.39	1605.97
356.248	181.423		1388.12	1057.6
109.875			1289.39	1584.51

[truncated: 2 more sheets: Supplementary Figure 4, Supplementary Figure 5]
